# Supplementary material for: Lymphoid Aggregates in Canine Cutaneous and Subcutaneous Sarcomas: Immunohistochemical and Gene Expression Evidence for Tertiary Lymphoid Structures
Source: Vet Comp Oncol. 2024 Oct 27;23(1):10–9. doi: 10.1111/vco.13020 (PMC11830466; doi:10.1111/vco.13020)
Supplement: Supplementary file 5 — Table S2. Summary of case data and TLS prevalence. [file VCO-23-10-s003.xlsx]

## Sheet: Complete database
	Table S2
	Case Number	Slide	Aggregates?	Number	Grade of tumor	Signalment	LA >= 700 cells
1	F20-104772	(2-4)	NO	0	II	10 yr FS Golden Retriever Mix
2	F20-104788	1	YES	6	I	10 yr MC Cocker Spaniel	No
		2		11			No
		3		4			No
3	F20-104792	1	YES	1	II	7 yr FS Pointer	No
		2	"	6			No
		3	"	4			No
4	F20-104823	(1-4)	NO			Unknown
5	F20-104854	1	YES		I	13 yr MC German Shepherd	No
6	F20-105023	1	YES	3	I	12 yr FS Labrador Retriever Mix	No
7	F20-105114	2	NO		II	8 yr FS Boxer
8	F20-105172	(1-2)	NO		II	10 yr MC Mix
9	F20-105413	(1-3)	NO		III	10 yr FS Labrador Retriever
10	F20-105577	(1-4)	NO		II	10 yr FS German Shorthaired Pointer
11	F20-105878	(1-4)	NO		III	11 yr MC Siberian Husky
12	F20-105901	(1-2)	NO		II	10 yr FS Mix
13	F20-106051	(1-3)	NO		II	6 yr FS Mix
14	F20-106139	1	YES	3	I	FS Mix	No
15	F20-106304	(1-2)	NO		I	10 yr FS Spaniel Mix
16	F20-106381	1	YES	1	I	9 yr FS Miniature Schnauzer	No
		2	"	3			No
		3	"	1			No
17	F20-106459	1	NO		I	4 yr FS Boxer Mix
18	F20-106539	1	NO	0	II	MC Fox Terrier
		2	"	0
		3	"	0
		4	YES	1			No
19	F20-106555	1	NO		III	9 yr FS Labrador Retriever
20	F20-106577	(1-3)	NO		I	FS Maltese Mix
21	F20-106696	(3-4)	NO		II	FS Chow Chow
22	F20-106886	1	NO	0	I	13 yr FS Labrador Retriever
		2	"	0
		3	"	0
		4	"	0
		6	YES	3			Yes
		10	"	4
23	F20-106977	1	No	0	III	13 yr FS Beagle Mix
		2	YES	8			Yes
		3	YES	5			Yes
		4	NO	0
24	F20-107078	(2-5)	NO		II	FS Labrador Retriever
25	F20-107375	(1-5)	NO		II	13 yr F Poodle
26	F20-107400	(1-3)	NO		III	11 yr MC Miniature Schnauzer Mix
27	F20-107411	(1-3)	NO		I	MC Pit Bull
28	F20-107414	(1-3)	NO		III	11 yr FS Australian Shepherd Mix
29	F20-107458	1	NO	0	II	9 yr MC Labrador Retriever
		2	YES	3			Yes
		3	NO	0
30	F20-107491	(1-2)	NO		II	11 yr MC Mix
31	F20-107723	1	YES	3	II	11 yr FS Boxer	No
		2	NO	0
		3	"	0
		4	"	0
		5	"	0
32	F20-107753	1	NO	0	II	11 yr FS German Shepherd
33	F20-107872	(1-4)	NO	0	I	11 yr FS Golden Retriever Mix
34	F21-151	(1-3)	NO	0	II	12 yr FS Havanese
35	F21-186	(1-2)	NO	0	II	5 yr FS Doberman Pinscher
36	F21-197	(1-3)	NO	0	I	9 yr FS Border Collie
37	F21-238	1	NO	0	I	11 yr MC Irish Setter
38	F21-860	(1-5)	NO	0	II	FS Mix
39	F21-1006	(1-3)	NO	0	I	11 yr FS Labrador Retriever Mix
40	F21-1037	1	NO	0	II	11 yr FS Labrador Retriever
41	F21-1052	1	NO		II	9 yr MC Siberian Husky Mix
		2	NO
		3	"
		4	YES	5			No
42	F21-1061	1	NO	0	II	13 yr M Mix
		2	YES	4			No
		3	YES	1			No
		4	YES	8			Yes
		5	NO	0
43	F21-1161	1	NO	0	II	13 yr Schnauzer
		2	YES	2			No
		3	NO	0
		4	"	0
44	F21-1443	1	YES	1	II	9 yr FS Golden Retriever	No
		2	NO	0
		3	YES	5			Yes
45	F21-1456	1	NO	0	II	13 yr FS Golden Retriever
		2	"	0
		3	"	0
		4	YES	2			No
		5	NO	0
46	F21-1534	(2-3)	NO	0	II	3 yr FS German Shepherd
47	F21-1650	3	NO	0	I	7 yr MC Labrador Retriever Mix
		4	"	0
		5	"	0
		6	YES	2			Yes
		7	NO	0
48	F21-1690	1	NO		I	FS Chihuahua
49	F21-1815	(1-3)	NO		I	13 yr FS Mix
50	F21-2000	1	NO	0	I	10 yr FS German Shorthaired Pointer
51	F21-2100	1	YES	5	I	6 yr MC	No
52	F21-2113	1	YES	22	II	10 yr FS Toy Poodle	Yes
		2	"	12			yes
		3	"	16			yes
		4	"	25			yes
53	F21-2155	(1-4)	NO		III	9 yr MC Siberian Husky Mix
54	F21-2318	1	NO		I	13 yr FS Shepherd Mix
55	F21-2326	(2-4)	NO		II	9 yr MC Retriever Mix
56	F21-2521	(1-5)	NO		II	9 yr MC Labrador Retirever
57	F21-2592	(2-4)	NO		II	FS Chihuahua
58	F21-2661	1	YES	7	III	9 yr MC German Shepherd Mix	no
		2	"	12			yes
		3	"	7			yes
		4	"	15			yes
		5	"	6			yes
59	F21-2762	(1-2)	NO		III	9 yr FS Rhodesian Ridgeback
60	F21-2981	(1-3)	NO		I	FS Boxer
61	F21-3100	1	NO		I	MC Pointer
62	F21-3158	(1-4)	NO		I	10 yr Pit Bull
63	F21-3363	(1-3)	NO		I	4 yr MC Weimaraner
64	F21-3521	(1-4)	NO		I	3 yr F Yorkshire Terrier
65	F21-3654	(1-2)	NO			8 yr FS Golden Retriever
66	F21-3757	(1-6)	NO		II	14 yr MC Shepherd Mix
67	F21-3772	2	YES	13	I	7 yr FS Collie Mix	yes
68	F21-3905	(1-4)	NO		I	12 yr FS Labrador Retriever
69	F21-3941	(1-3)	NO		I	9 yr MC Bichon Frise
70	F21-4018	(1-5)	NO		II	FS German Shepherd
71	F21-4172	(1-2)	NO		III	12 yr MC Australian Cattle Dog
72	F21-4316	(2-5)	NO		II	10 yr FS Siberian Husky Mix
73	F21-4332	(1-3)	NO		I	10 yr MC Labrador Retriever Mix
74	F21-4420	(1-4)	NO		II	11 yr F Border Collie
75	F21-5036	2	YES	6	II	7 yr FS Labrador Retriever Mix	no
		3	"	5			no
76	F21-5057	1	NO	0	I	11 yr MC Bulldog
77	F21-5068	1	YES	18	I	7 yr FS Boxer	yes
78	F21-5510	(1-2)	NO		I	9 yr FS Boxer
79	F21-5546	(1-2)	NO		II	10 yr FS German Shepherd Mix
80	F21-5651	(1-2)	NO		I	10 yr MC Swiss Mountain Dog
81	F21-5666	(1-2)	NO		I	7 yr MC Boykin Spaniel
82	F21-5855	(1-2)	NO		III	12 yr FS Australian Cattle Dog Mix
83	F21-6006	1	YES	14	I	10 yr FS English Springer Spaniel	no
84	F21-6463	(1-4)	NO		II	10 yr FS Shepherd Mix
85	F21-6464	(1-4)	NO		II	9 yr MC Boxer
86	F21-6547	(1-4)	NO		II	6.58 yr M Siberian Husky
87	F21-6591	3	YES	14		9 yr MC Maltese	yes
88	F21-6857	2	YES	50	I	8 yr FS Retriever Mix	yes
		4	"	11			yes
89	F21-6901	3	YES	22		15 yr FS Labrador retriever
90	F22-70851	1	YES	6	I	7 yr FS German Shepherd	No
		2	NO	0			No
		3	YES	8
		4	"	1			No
		5	NO	0			No
91	F22-70871	(1-4)	NO	0	II	13 yr FS Shetland Sheepdog
92	F22-71396	(1-5)	NO		I	13 yr MC Labradoodle
93	F22-71397	1	NO		I	12 yr FS Shepherd Mix
94	F22-71399	1	NO	0	I	7 yr FS Collie Mix
		2	YES	2
95	F22-71461	(2-6)	NO	0	II	17 yr FS Mix	No
96	F22-71513	(1-5)	NO	0	I	10 yr FS Redbone Coonhound
97	F22-71894	1	YES	4	II	7 yr MC Catahoula Mix
		2	NO	0			No
		3	YES	6
		4	"	2			No
98	F22-71961	(1-4)	NO		II	15 yr FS Boxer Mix	No
99	F21-7419	ALL	NO		II	14 yr FS Pit Bull Mix
100	F21-7533	ALL	NO		III	11 yr MC Great Dane
101	F21-7559	ALL	NO		I	FS Chihuahua
